# Supplementary material for: Levosimendan Administration in Limb Ischemia: Multicomponent Signaling Serving Kidney Protection
Source: PLoS One. 2016 Sep 29;11(9):e0163675. doi: 10.1371/journal.pone.0163675 (PMC5042425; doi:10.1371/journal.pone.0163675)
Supplement: S1 File — Minimal data sets of the experimental material supporting ‘Levosimendan administration in limb ischemia: multicomponent signaling serving kidney protection’ article, including heart rate, mean arterial pressure, kidney cortex as well as muscle microcirculatory, muscle viability and labouratory measurements data, as broadly discussed individually at respective sections of the article. (XLSX) [file pone.0163675.s001.xlsx]

## Sheet: Heart rate
	HR
		Sham													IR													Levo
											Mean	Sham												Mean	Sham												Mean	Sham
	0	327.8	274.34	298.48	287.2	315.01	322.09	307.25	329.79		307.745	19.8955			359.52	269.48	313.76	267.2	350.84	271.23	318.02	289.93		304.998	36.6022			319.37	327.65	252.88	269.03	336.73	297.28	280.92	313.68		299.692	29.8235
	60	345.74	305.02	277.66	328.89	280.99	304.97	359.47	284.33		310.884	30.8724			361.62	310.66	369.65	386.95	372.6	339.59	350.82	412.85		363.093	30.782			342.55	319.91	261.37	275.25	351.3	334.51	326.13	346.36		319.673	33.5311
	120	354.92	280.92	266.18	302.24	299.26	312.12	349.42	312.47		309.691	30.5263			435.35	302.15	366.5	436.54	364.01	377.69	371.76	390.01		380.501	42.979			313.91	300.63	374.65	283.43	358.19	308.37	326.13	358.5		327.976	32.3836
	180	361.46	257.95	346.62	304.09	350.35	349.8	322.64	300.96		324.234	34.9819			454.39	370.19	402.51	361.5	354.86	427.34	458.31	450.68		409.972	43.5783			314.8	359.86	385.95	361.21	382.49	367.25	389.62	343.77		363.119	24.8976
	185	358.93	271.5	340.11	317.04	330.52	319.8	311.7	319.85		321.181	25.2118			338.16	256.16	355.97	298.32	321.13	356.05	346.14	311.72		322.956	34.1259			288.79	297.05	376.47	329.7	328.64	344.96	366.04	321.22		331.609	30.5297
	240	372.54	293.55	299.75	345.45	336.45	285.43	332.32	295.47		320.12	31.0228			451.1	403.96	373.08	385.75	376.64	365.7	382.68	413.45		394.045	27.9643			313.5	391.32	410.25	363.03	383.04	370.47	367.33	364.24		370.397	28.0936
	300	376.82	280.34	307.55	298.07	312.34	329.87	320.19	294.95		315.016	29.3313			444.06	419.62	391.57	411.39	403.59	365.05	436.66	382.3		406.78	26.8619			320.57	380.35	431.4	371.58	381.21	389.06	361.36	368.85		375.548	30.8027
	360	359.79	299.84	322.33	288.43	347.24	283.32	314.3	290.95		313.275	28.2686			409.17	404.05	448.28	393.92	402.61	364.75	433.95	430.1		410.854	26.2787			303.68	364.23	416.4	389	390.45	377.13	372.22	396.74		376.231	33.4322
	420	342.2	290.36	336.08	292.54	322.92	347.9	318.68	309.98		320.082	21.6234			399.21	417.8	478.96	394.15	414.63	366.51	429.79	432.48		416.691	33.0273			313.84	350.63	392.44	399.07	406.31	364.81	369.74	407.7		375.567	32.506

## Sheet: Mean arterial pressure
	BP
		SHAM												IR												Levo
											Mean	SD											Mean	Sham											Mean	Sham
	0	80.35	86.55	80.84	80.81	77.8	77.37	85.2	79.93		81.1062	3.23813		79.75	71.12	82.42	80.62	79.31	86.12	73.97	77.96		78.9088	4.6917		79.59	77.3	80.19	83.66	75.1	84.87	81.49	80.87		80.3838	3.17165
	60	80.11	80.66	83.87	82.51	85.67	83.49	87.97	83.95		83.5288	2.5512		97.82	87.73	99.72	100.27	93.18	89.18	83.79	93		93.0862	5.95706		79.58	75.39	80.71	84.58	80.32	84.81	77.97	81.68		80.63	3.16037
	120	82.39	76.57	80.48	81.22	78.56	83.41	84.87	89.26		82.095	3.91426		96.18	93.26	100.21	99.98	92.81	95.47	103.76	96.59		97.2825	3.76011		85.24	79.6	89.71	78.23	81.53	83.8	84.91	86.18		83.65	3.73279
	180	82.86	79.38	83.91	78.77	81.19	84.45	83.88	85.4		82.48	2.43765		100.34	89.84	101.53	102.68	93.54	91.02	94.45	95.87		96.1588	4.85584		97.54	98.67	91.11	94.37	90.24	98.94	92.74	97.45		95.1325	3.47646
	185	77.31	78.72	86.24	84.86	79.95	82.62	80.46	83.4		81.695	3.09576		86.08	75.83	83.41	85.55	82.83	77.78	75.51	84.43		81.4275	4.36228		86.73	86.5	79.4	86.73	81.84	84.89	83.24	79.18		83.5637	3.16365
	240	80.27	83.44	86.5	81.28	79.48	84.18	76.34	81.89		81.6725	3.11969		98.12	87.7	95.81	96.15	94.81	81.7	87.48	92.15		91.74	5.62623		91.02	89.21	92.58	94.02	95.02	82.09	94.9	87.32		90.77	4.45131
	300	87.88	80.04	83.62	81.86	77.83	89.7	79.12	78.76		82.3512	4.40039		96.96	93.84	95.97	98.52	92.84	81.29	83.52	91.56		91.8125	6.25061		88.32	90.46	91.38	96.54	87.65	81.3	92.67	89.78		89.7625	4.40209
	360	80.64	89.7	85.95	81.61	77.74	84.38	78.65	76.63		81.9125	4.48337		93.3	90.28	96.92	97.48	91.19	83.36	80.86	88.97		90.295	5.9066		89.13	89.01	88.95	97.54	92.49	83.51	94.75	92.78		91.02	4.30911
	420	78.48	89.11	85.7	81.13	80.44	76.77	86.16	88.25		83.255	4.64364		93.14	91.66	96.79	99.91	92.16	86.83	82.38	89.51		91.5475	5.4875		96.12	90.77	87.63	97.06	95.62	84.29	97.91	88.84		92.28	5.07125

## Sheet: Kidney microc._LDF
	Sham													IR													Levo
										Mean	SD												Mean	SD												Mean	SD
0	100	100	100	100	100	100	100	100		100	0			100	100	100	100	100	100	100	100		100	1.74047e-14			100	100	100	100	100	100	100	100		100	2.24693e-14
30	99.67	100.61	100.06	107.8	99.4	102.38	94.92	96.53		100.171	3.62218			106.78	91.24	103.37	102.45	103.86	101.87	98.9	99.66		101.016	4.35209			98.61	105.11	103.68	103.62	99.58	98.57	95.37	92.34		99.61	4.12019
60	100.01	94.08	99.5	103.7	102.23	95.99	94.77	104.4		99.335	3.76189			103.08	91.15	102.69	101.92	104.15	99.64	101.41	102.68		100.84	3.86667			99.04	104.2	98.96	104.62	101.38	102.75	100.42	93.78		100.644	3.2788
90	101.55	99.58	99.83	104.99	100.51	100.75	94.8	101.65		100.457	2.65562			103.18	91.22	103.15	95.92	97.09	99.14	102.47	98.45		98.8275	3.88077			99.86	99.29	97.22	105.42	99.3	105.78	96.47	92.65		99.4988	4.12311
120	100.83	99.68	100.02	110.32	99.84	96.94	95.63	102.2		100.682	4.13663			100.81	92.25	102.38	95.16	97.09	98.52	101.16	100.23		98.45	3.21414			99.86	96.47	97.22	102.67	96.79	94.1	104.47	92.2		97.9725	3.87922
150	101.23	100.4	100.15	105.55	101.38	96	102.42	95.73		100.358	3.03045			97.41	91.79	101.9	93.04	102.07	98.23	101.65	102.36		98.5563	3.95598			103.01	99.09	101.98	102.55	96.72	96.94	97	92.89		98.7725	3.31533
180	98.32	97.92	99.64	103.57	98.12	97.37	95.5	95.31		98.2188	2.43254			95	90.95	98.08	92.54	99.05	94.94	102.71	100.7		96.7463	3.80601			96.93	98.5	97.49	101.13	96.11	95.55	99.13	94.16		97.375	2.05925
210	99.09	100.61	100.42	102.79	101.14	94.39	97.83	94.04		98.7888	2.96702			84.42	86.33	94.87	82.6	89.86	88.67	82.2	94.22		87.8963	4.58412			97.54	98.79	99.34	101.5	94.5	100.82	95.7	96.86		98.1313	2.27858
240	98.57	101.15	99.73	104.1	101.79	100.97	95.3	101.1		100.339	2.41809			73.13	86.77	90.04	78.64	89.77	85.12	82.55	94.48		85.0625	6.4079			99.52	97.78	102.6	101.58	95.38	101.43	100.17	94.32		99.0975	2.81913
270	99.76	100.6	99.97	106.45	101.67	99.82	97.41	102.21		100.986	2.46609			66.83	86.57	82.34	78.9	89.93	82.62	77.23	89.8		81.7775	7.13447			101.69	96.53	103.69	102.84	97.01	94.42	99.23	99.06		99.3088	3.04773
300	100.77	100.29	100.02	106.33	99.64	97.11	96.18	103.39		100.466	3.0326			61.88	86.2	80.84	76.94	88.81	81.29	76.72	89.87		80.3188	8.3926			104.54	96.58	103.44	101.17	98.73	102.05	98.28	100.72		100.689	2.52507
330	101.59	101.13	99.75	105.38	99.31	98.54	101.79	96.23		100.465	2.52752			66.37	86.3	81.28	77.76	89.75	80.59	77.79	79.93		79.9712	6.44608			100.84	96.8	101.3	98.09	96.59	96.4	103.63	95.06		98.5888	2.79552
360	98.38	100.29	100.45	105.68	99.12	95.42	94.39	100.86		99.3238	3.26874			63.22	84.14	81.32	77.19	90.03	78.62	78.37	79.42		79.0387	7.12788			101.36	97.12	96.22	98.29	95.14	95.27	99.89	97.11		97.55	2.05223
390	101.63	98.99	100.11	104.73	99.8	95.2	97.94	98.08		99.56	2.63446			63.22	83.63	82.39	76.95	90.02	79.02	66.96	78.14		77.5412	8.18732			101.74	96.59	92.46	98.76	96.68	94.89	105.62	94.11		97.6063	4.04066
420	97.37	100.69	99.65	106.15	99.45	95.65	96.41	101.05		99.5525	3.10144			63.47	83.98	80.53	77.23	87.65	77.93	68.32	77.34		77.0563	7.36559			102.35	96.73	89.05	98.33	96.36	96.24	94.41	97.78		96.4062	3.52048

## Sheet: Muscle microc._LDF
LDF muscle
	Sham													IR													Levo
										Mean	SD												Mwan	SD												Mean	SD
0	100	100	100	100	100	100	100	100		100	5.0243e-15			100	100	100	100	100	100	100	100		100	7.42788e-07			100	100	100	100	100	100	100	100		100	4.06317e-07
5	94.57	101.35	100.3	99.99	93.63	98.86	95.57	100.34		98.0763	2.81531			4.09	-2.75	-4.64	-2.33	2.36	-6.14	2	1.9		-0.68875	3.50595			-0.06	0.15	2.07	-1.36	-1.59	1.87	1.85	-0.58		0.29375	1.38086
30	93.08	99.44	100.32	100.64	108.38	101.22	98.81	98.9		100.099	3.92066			-3.68	-3.99	-3.31	-2.16	0.83	-4.53	1.53	2.21		-1.6375	2.55117			-0.07	1.2	0.73	-0.76	-0.75	2.33	1.9	-0.3		0.535	1.11563
60	98.28	95.25	100.36	96.49	105.78	101.45	94.37	96.15		98.5162	3.57751			-4.01	-4.55	-3.94	-2.9	1.09	-1.75	1.58	2.23		-1.53125	2.59033			0.27	-0.03	0.96	0.53	2.82	1.13	-1.72	1.52		0.685	1.2258
90	106.99	96.49	100.13	100.2	101.98	97.53	102.99	102.2		101.064	3.08192			-3.79	-1.33	2.06	3.23	-0.48	1.27	1.68	1.14		0.4725	2.09131			-0.12	-0.75	-0.42	3.02	1.34	0.23	2.16	-0.01		0.68125	1.25872
120	98.02	91.65	100.4	98.2	93.43	94.15	99.06	99.66		96.8213	3.05356			-3.2	4.27	3.85	1.74	-2.7	1.6	0.53	0.24		0.79125	2.53729			0.17	0.17	-2.37	1.01	-0.16	0.72	-0.72	2.47		0.16125	1.30624
150	101.06	109.51	100.1	105.33	98.47	99.13	97.11	96.51		100.902	4.13969			1.34	2.83	-0.23	4.62	-2.31	3.87	-0.38	-1.09		1.08125	2.3317			-0.05	-0.68	-2.03	-2.79	0.01	0.89	0.53	0.1		-0.5025	1.19546
180	92.19	103.35	100.25	98.66	107.42	100.15	98.78	98.07		99.8587	4.09587			4.44	2.17	2.07	3.19	-1.46	3.99	-1.41	0.35		1.6675	2.1448			-0.08	0.29	-1.28	2.73	-2.07	1.06	1.01	-1.04		0.0775	1.44239
185	94.3	104.38	100.44	101.24	108.7	98.36	98.76	98.77		100.619	4.05852			65.58	72.06	98.28	61.75	89.48	84.84	76.05	84.62		79.0825	11.6281			106.13	89.18	108.34	102.06	92.06	97.66	96.92	99.1		98.9312	6.10457
210	94.75	100.25	100.29	96.99	108.72	94.28	101.43	100.2		99.6138	4.2781			59.81	69.47	91.59	53.16	78.44	76.47	75.36	81.04		73.1675	11.3868			96.96	85.96	100.36	90.02	88.97	93.48	96.21	93.41		93.1713	4.40173
240	99.49	99.22	100.36	97.23	107.46	96.56	101.02	96.32		99.7075	3.35512			59.48	69.54	91.82	55.64	70.99	68.13	75.35	79.51		71.3075	10.6247			93.69	88.33	98.19	84.17	91.24	88.54	95.96	94.45		91.8213	4.32908
270	101.41	96.55	95.74	99	106.55	97.64	95.05	102.68		99.3275	3.70097			45.43	55.73	82.65	56.3	66.52	65.41	74.53	73.41		64.9975	11.2925			98.89	88.31	90.18	80.85	91.22	89.93	94.82	94.57		91.0962	5.02045
300	101.16	93.62	94.85	101.36	105.73	97.73	99.51	99.59		99.1938	3.59889			50.66	59.06	86.23	55	73.39	61.89	72.01	73.49		66.4662	11.0438			95.25	86.96	85.42	89.56	83.23	87.53	86.11	90.98		88.13	3.50045
330	99.66	108.14	100.23	96.05	106.61	102.83	99.45	102.95		101.99	3.72585			53.58	42.35	76.79	57.77	74.29	58.88	66.16	71.17		62.6238	10.9128			100.99	85.87	84.39	89.44	88.88	89.98	87.92	92.85		90.04	4.78688
360	101.11	99.93	97.74	98.69	107.13	100.45	95.76	102.2		100.376	3.17776			59.49	44.48	77.41	60.56	69.89	57.77	67.93	65.27		62.85	9.17207			99.61	84.16	78.55	93.29	87.25	84.95	81.53	88.82		87.27	6.27455
390	90.71	98.09	95.12	99.65	107.75	94.42	100.3	96.09		97.7662	4.75064			61.04	43.93	75.85	59.46	74.25	62.1	62.18	65.83		63.08	9.22743			100.14	89.28	76.88	81.85	92.15	80.27	81.28	90.87		86.59	7.28835
420	101.94	95.34	100.41	98.45	106.55	98.84	102.22	96.33		100.01	3.36702			58.28	45.59	74.58	56.04	72.24	62.52	63.47	61.5		61.7775	8.54435			99.98	83.96	78.99	86.48	87.06	80.3	83.55	88.86		86.1475	6.08886

## Sheet: Muscle viability
Muscle viability
	4h					24h
	Sham	IR	Levo			Sham	IR	Levo
	97.53	45.35	69.23			96.65	38.29	74.23
	99.22	42.7	61.14			104.94	45.88	62.8
	101.54	35.23	59.05			98.72	35.52	60.96
	103.84	27.85	60.65			98.55	35.27	68.89
	96.81	39.46	57.81			100.58	44.63	63.92
	101.56	32.58	58.72			96.07	43.54	61.05
	96.36	27.21	63.79			97.36	38.59	69.51
	96.76	42.43	55.58			100.44	35.61	71.39
Mean	99.2025	36.6013	60.7463			99.1637	39.6663	66.5938
SD	2.62429	6.50685	3.9322			2.66263	4.09694	4.73164

## Sheet: Labouratory results
	Serum			Urine
	creatinine [μM]	carbamide [mM]	Na+ [mM]	No1	No2			se.carb./se.creat.	u.Na+/se.Na+	u.creat./se.creat.	FENa [%]	RFI [mM]	TNF [ng/L]	GFR [mL/min]	BW [g]	GFR/100g
Sham 4 h				[ml/h] No1	[ml/h] No2	Na+ [mM]	creatinine [μM]
	27.7	4.62	135	0.7	1.1	96	2970	166.787	0.711111	107.22	0.663225	0.895354	6	1.9657	230	0.854654
	35.4	3.34	144	1.2	1.4	100	3850	94.3503	0.694444	108.757	0.638528	0.919481	4.5	2.53766	220	1.15348
	32.5	5.36	137	1.1	1.5	87	3300	164.923	0.635036	101.538	0.625415	0.856818	4.3	2.53846	238	1.06658
	29.9	5.3	141	0.9	0.8	80	3300	177.258	0.567376	110.368	0.514077	0.724848	5.5	1.47157	227	0.64827
	23.3	4.57	134	0.9	1	100	3680	196.137	0.746269	157.94	0.472502	0.633152	5.8	2.63233	223	1.18042
	37.6	4.13	134	1	0.7	81	4000	109.84	0.604478	106.383	0.568209	0.7614	4.9	1.24113	208	0.596699
	31.3	4.07	133	1	0.8	97	3450	130.032	0.729323	110.224	0.661676	0.880029	4.1	1.46965	240	0.612354
	29.6	4.29	141	1	0.8	99	4080	144.932	0.702128	137.838	0.509387	0.718235	4.6	1.83784	243	0.756312
Mean	30.9125	4.46	137.375	0.975	1.0125	92.5	3578.75	148.033	0.673771	117.534	0.581627	0.798665	4.9625	1.96124	228.625	0.858596
SD	4.4489	0.665217	4.10357	0.148805	0.299702	8.5021	388.235	34.804	0.063908	19.6879	0.075679	0.103267	0.717013	0.595963	11.71	0.244285
Sham 24 h
	20.8	3.82	137	0.9		79	4180	183.654	0.576642	200.962	0.286942	0.39311	4.8
	25.7	5.7	141	0.8		92	4120	221.79	0.652482	160.311	0.40701	0.573883	4.1
	15.1	5.01	140	1.2		102	3820	331.788	0.728571	252.98	0.287996	0.403194	4.7
	36.1	5.14	133	1.2		85	3350	142.382	0.639098	92.7978	0.688699	0.91597	5.4
	39	4.32	133	1		100	3120	110.769	0.75188	80	0.93985	1.25	5
	38	5.22	141	0.8		92	3090	137.368	0.652482	81.3158	0.802405	1.13139	4.9
	35.2	5.28	136	1		97	3810	150	0.713235	108.239	0.658947	0.896168	4.2
	27.5	5.23	138	1.2		100	3140	190.182	0.724638	114.182	0.634635	0.875796	5.5
Mean	29.675	4.965	137.375	1.0125		93.375	3578.75	183.492	0.679879	136.348	0.58831	0.804939	4.825
SD	8.78143	0.601712	3.24863	0.172689		8.07001	456.741	69.4169	0.0591525	62.9444	0.239199	0.319533	0.500714
IR 4h
	77.7	4.81	132	0.8	0.1	80	2300	61.9048	0.606061	29.601	2.04743	2.70261	33.2	0.049335	223	0.0221233
	149.1	5.4	126	1.3	0.4	50	2740	36.2173	0.396825	18.3769	2.15937	2.7208	28.4	0.122513	240	0.051047
	77.7	5.29	125	0.9	0.5	60	2300	68.0824	0.48	29.601	1.62157	2.02696	30.5	0.246675	230	0.10725
	101.7	4.84	127	1.2	0.6	53	2300	47.591	0.417323	22.6155	1.84529	2.34352	33	0.226155	238	0.0950233
	77.8	6.41	136	1.2	0.6	64	2100	82.3907	0.470588	26.9923	1.74342	2.37105	44.2	0.269923	218	0.123818
	115.7	8.37	133	0.7	0.6	77	2340	72.3423	0.578947	20.2247	2.86257	3.80722	48.3	0.202247	238	0.0849778
	83.5	5.36	127	0.6	0.4	75	2760	64.1916	0.590551	33.0539	1.78663	2.26902	45.2	0.220359	215	0.102493
	99.6	6.78	133	1.1	0.3	57	2110	68.0723	0.428571	21.1847	2.02302	2.69062	31.5	0.105924	225	0.0470772
Mean	97.85	5.9075	129.875	0.975	0.4375	64.5	2368.75	62.599	0.496108	25.2063	2.01116	2.61647	36.7875	0.199114	228.375	0.0792262
SD	25.023	1.21657	4.08613	0.260494	0.176777	11.5016	252.159	14.4959	0.0840132	5.31498	0.387247	0.540459	7.77642	0.0619416	9.63531	0.0352259
IR 24 h
	46	5.16	124	1		98	2300	112.174	0.790323	50	1.58065	1.96	7.3
	46	6.59	126	1.3		104	2300	143.261	0.825397	50	1.65079	2.08	6.9
	71.2	5.88	139	0.8		87	2600	82.5843	0.625899	36.5169	1.714	2.38246	4.3
	58.6	7.14	129	1.3		89	2300	121.843	0.689922	39.2491	1.7578	2.26757	5.2
	73.4	6.38	134	1.2		96	2450	86.921	0.716418	33.3787	2.14633	2.87608	4.6
	53.9	7.59	136	0.7		94	2430	140.816	0.691176	45.0835	1.5331	2.08502	5.8
	56	7.43	134	1.1		104	2330	132.679	0.776119	41.6071	1.86535	2.49957	6.8
	67.2	5.53	129	1		96	2570	82.2917	0.744186	38.244	1.94589	2.51019	5.7
Men	59.0375	6.4625	131.375	1.05		96	2410	112.821	0.73243	41.7599	1.77424	2.33261	5.825
SD	10.6677	0.894008	5.18066	0.220389		6.16441	123.288	25.9218	0.0645371	6.13266	0.203883	0.298912	1.10292
Levo 4 h
	49.6	5.08	143	1	0.7	92	2300	102.419	0.643357	46.371	1.38741	1.984	12.8	0.540995	235	0.23021
	46	4.21	139	0.8	0.6	89	2460	91.5217	0.640288	53.4783	1.19729	1.66423	15.9	0.534783	250	0.213913
	55	4.24	144	0.8	0.9	75	2713	77.0909	0.520833	49.3273	1.05587	1.52046	15.1	0.739909	209	0.354023
	55.6	6.79	139	1	0.8	72	2953	122.122	0.517986	53.1115	0.975279	1.35564	17.6	0.708153	206	0.343764
	55.2	6	136	0.9	0.5	75	2846	108.696	0.551471	51.558	1.06961	1.45467	13.6	0.42965	210	0.204595
	64	6.74	134	0.8	0.7	78	2667	105.312	0.58209	41.6719	1.39684	1.87177	10.8	0.486172	243	0.200071
	56.8	5.79	136	1.1	0.6	74	2250	101.937	0.544118	39.6127	1.37359	1.86809	13.3	0.396127	250	0.158451
	50	5.28	136	1.2	1.1	68	2213	105.6	0.5	44.26	1.12969	1.53638	17	0.811433	209	0.388246
Mean	54.025	5.51625	138.375	0.95	0.7375	77.875	2550.25	101.837	0.562518	47.4238	1.1982	1.6569	14.5125	0.586604	226.5	0.261659
SD	5.50578	1.00073	3.58319	0.151186	0.192261	8.33988	283.965	13.1143	0.0548451	5.27714	0.167845	0.2276	2.29934	0.164577	19.835	0.0864098
								#DIV/0!	#DIV/0!	#DIV/0!	#DIV/0!	#DIV/0!
								#DIV/0!	#DIV/0!	#DIV/0!	#DIV/0!	#DIV/0!
								#DIV/0!	#DIV/0!	#DIV/0!	#DIV/0!	#DIV/0!
								#DIV/0!	#DIV/0!	#DIV/0!	#DIV/0!	#DIV/0!
								#DIV/0!	#DIV/0!	#DIV/0!	#DIV/0!	#DIV/0!
Levo 24 h
	54.2	5.5	135	0.9		79	2300	101.476	0.585185	42.4354	1.379	1.86165	4.2
	47	6.27	131	1.1		98	2850	133.404	0.748092	60.6383	1.23369	1.61614	6.4					4h	24h
	46	5.53	138	1.1		97	2960	120.217	0.702899	64.3478	1.09234	1.50743	5.2					5.92772e-05	0.539359
	48	5.94	140	1.2		85	2760	123.75	0.607143	57.5	1.0559	1.47826	5.7					0.000331981	2.09985e-05
	44.3	6.08	142	0.8		90	2930	137.246	0.633803	66.14	0.958275	1.36075	4.7					0.00110316	9.35949e-05
	52	5.15	128	0.7		78	2300	99.0385	0.609375	44.2308	1.37772	1.76348	5.1					0.0014518	0.0409709
	57.8	6.17	141	1.3		94	2960	106.747	0.666667	51.2111	1.3018	1.83554	5.7					0.49431	0.101845
	45	6.06	132	0.8		93	2860	134.667	0.704545	63.5556	1.10855	1.46329	4.9					0.000600963	0.103867
																		4.65852e-05	0.225287
																		0.818609	0.576441
																		0.00587232
Mean	49.2875	5.8375	135.875	0.9875		89.25	2740	119.568	0.657214	56.2574	1.18841	1.61082	5.2375					5.12017e-05
SD	4.8537	0.395971	5.16686	0.216712		7.77817	279.54	15.4133	0.057579	9.24486	0.157298	0.188721	0.684392					0.00033011
